# Supplementary material for: Optimization of Oxford Nanopore Technology Sequencing Workflow for Detection of Amplicons in Real Time Using ONT-DART Tool
Source: Genes (Basel). 2022 Oct 3;13(10):1785. doi: 10.3390/genes13101785 (PMC9602318; doi:10.3390/genes13101785)
Supplement: Supplementary file 1 [file genes-13-01785-s001.zip]

Archive with 2 entries (2 files):
- Player_et_al_2022_Genes_additional_file_1.xlsx
- Player_et_al_2022_Genes_Supplemental_figures_S1-S12_abstract_graphic.pptx
