# Supplementary material for: Optimization of Oxford Nanopore Technology Sequencing Workflow for Detection of Amplicons in Real Time Using ONT-DART Tool
Source: Genes (Basel). 2022 Oct 3;13(10):1785. doi: 10.3390/genes13101785 (PMC9602318; doi:10.3390/genes13101785)
Supplement: Supplementary file 1 [file genes-13-01785-s001.zip › Player_et_al_2022_Genes_additional_file_1.xlsx]

## Sheet: TableS1
Table S1. Experimental sample metadata.
sample_number	bio_replicate_number	tech_replicate_number	negative_control	run_date	method	flowcell_type	pool_number	ont_lib_id	ont_barcodekit_id	organism	strain	expected_amplicon_set	barcode	fastq_pass_count	total_aligned	proportion_aligned	total_TP	total_FP	prop_TP	prop_FP	total_tp_assays	tp_assays_hit	org_detection
1	1	1	0	20210412	4PONT	FL	1	SQK-PBK004	SQK-PBK004	FRAN239	NIH-B38	PRC_23,PRC_28	1	303	15	0.049505	15	0	1	0	2	1	0
2	1	2	0	20210412	4PONT	FL	1	SQK-PBK004	SQK-PBK004	FRAN239	NIH-B38	PRC_23,PRC_28	2	329	18	0.0547112	18	0	1	0	2	2	1
3	1	3	0	20210412	4PONT	FL	1	SQK-PBK004	SQK-PBK004	FRAN239	NIH-B38	PRC_23,PRC_28	3	371	19	0.0512129	19	0	1	0	2	2	1
4	2	1	0	20210412	4PONT	FL	1	SQK-PBK004	SQK-PBK004	FRAN240	LVS	PRC_23,PRC_29	4	1094	264	0.241316	264	0	1	0	2	2	1
5	2	2	0	20210412	4PONT	FL	1	SQK-PBK004	SQK-PBK004	FRAN240	LVS	PRC_23,PRC_29	5	1243	377	0.303298	377	0	1	0	2	2	1
6	2	3	0	20210412	4PONT	FL	1	SQK-PBK004	SQK-PBK004	FRAN240	LVS	PRC_23,PRC_29	6	968	141	0.145661	141	0	1	0	2	2	1
7	3	1	0	20210412	4PONT	FL	1	SQK-PBK004	SQK-PBK004	FRAN241	Novidica U112	PRC_23,PRC_30	7	2488	962	0.386656	962	0	1	0	2	2	1
8	3	2	0	20210412	4PONT	FL	1	SQK-PBK004	SQK-PBK004	FRAN241	Novidica U112	PRC_23,PRC_30	8	1693	187	0.110455	187	0	1	0	2	2	1
9	3	3	0	20210412	4PONT	FL	1	SQK-PBK004	SQK-PBK004	FRAN241	Novidica U112	PRC_23,PRC_30	9	1457	173	0.118737	173	0	1	0	2	2	1
10	4	1	1	20210412	4PONT	FL	1	SQK-PBK004	SQK-PBK004	NTC	N/A		10	5043	1	0.000198295	0	1	0	1	0	0	0
11	4	2	1	20210412	4PONT	FL	1	SQK-PBK004	SQK-PBK004	NTC	N/A		11	10966	4	0.000364764	0	4	0	1	0	0	0
12	4	3	1	20210412	4PONT	FL	1	SQK-PBK004	SQK-PBK004	NTC	N/A		12	10065	0	0	0	0	0	0	0	0	0
13	1	1	0	20210412	4PONT	FL	2	SQK-PBK004	SQK-PBK004	YERS113	CO92 Lcr(-)	PRC_09,PRC_11,PRC_15	1	192	10	0.0520833	10	0	1	0	3	2	0
14	1	2	0	20210412	4PONT	FL	2	SQK-PBK004	SQK-PBK004	YERS113	CO92 Lcr(-)	PRC_09,PRC_11,PRC_15	2	502	56	0.111554	56	0	1	0	3	2	0
15	1	3	0	20210412	4PONT	FL	2	SQK-PBK004	SQK-PBK004	YERS113	CO92 Lcr(-)	PRC_09,PRC_11,PRC_15	3	361	41	0.113573	41	0	1	0	3	2	0
16	2	1	0	20210412	4PONT	FL	2	SQK-PBK004	SQK-PBK004	YERS114	CO92 pgm(-)	PRC_09,PRC_14,PRC_15	4	292	101	0.34589	101	0	1	0	3	3	1
17	2	2	0	20210412	4PONT	FL	2	SQK-PBK004	SQK-PBK004	YERS114	CO92 pgm(-)	PRC_09,PRC_14,PRC_15	5	541	245	0.452865	245	0	1	0	3	3	1
18	2	3	0	20210412	4PONT	FL	2	SQK-PBK004	SQK-PBK004	YERS114	CO92 pgm(-)	PRC_09,PRC_14,PRC_15	6	414	148	0.357488	148	0	1	0	3	3	1
19	3	1	0	20210412	4PONT	FL	2	SQK-PBK004	SQK-PBK004	BURK164	MSMB121	PRC_49	7	183	1	0.00546448	0	1	0	1	1	0	0
20	3	2	0	20210412	4PONT	FL	2	SQK-PBK004	SQK-PBK004	BURK164	MSMB121	PRC_49	8	259	0	0	0	0	0	0	1	0	0
21	3	3	0	20210412	4PONT	FL	2	SQK-PBK004	SQK-PBK004	BURK164	MSMB121	PRC_49	9	244	1	0.00409836	0	1	0	1	1	0	0
22	4	1	1	20210412	4PONT	FL	2	SQK-PBK004	SQK-PBK004	NTC	N/A		10	8392	0	0	0	0	0	0	0	0	0
23	4	2	1	20210412	4PONT	FL	2	SQK-PBK004	SQK-PBK004	NTC	N/A		11	13416	0	0	0	0	0	0	0	0	0
24	4	3	1	20210412	4PONT	FL	2	SQK-PBK004	SQK-PBK004	NTC	N/A		12	12408	0	0	0	0	0	0	0	0	0
25	1	1	0	20210412	4PONT	FL	3	SQK-PBK004	SQK-PBK004	BURK197	JW270	PRC_50,PRC_65	1	477	0	0	0	0	0	0	2	0	0
26	1	2	0	20210412	4PONT	FL	3	SQK-PBK004	SQK-PBK004	BURK197	JW270	PRC_50,PRC_65	2	501	1	0.00199601	0	1	0	1	2	0	0
27	1	3	0	20210412	4PONT	FL	3	SQK-PBK004	SQK-PBK004	BURK197	JW270	PRC_50,PRC_65	3	571	0	0	0	0	0	0	2	0	0
28	2	1	0	20210412	4PONT	FL	3	SQK-PBK004	SQK-PBK004	BRUC105	RB51	PRC_32,PRC_33,PRC_35	4	282	27	0.0957447	27	0	1	0	3	3	1
29	2	2	0	20210412	4PONT	FL	3	SQK-PBK004	SQK-PBK004	BRUC105	RB51	PRC_32,PRC_33,PRC_35	5	346	75	0.216763	75	0	1	0	3	3	1
30	2	3	0	20210412	4PONT	FL	3	SQK-PBK004	SQK-PBK004	BRUC105	RB51	PRC_32,PRC_33,PRC_35	6	301	40	0.13289	40	0	1	0	3	2	0
31	3	1	0	20210412	4PONT	FL	3	SQK-PBK004	SQK-PBK004	BRUC106	Strain 19	PRC_32,PRC_33,PRC_35	7	217	62	0.285714	62	0	1	0	3	3	1
32	3	2	0	20210412	4PONT	FL	3	SQK-PBK004	SQK-PBK004	BRUC106	Strain 19	PRC_32,PRC_33,PRC_35	8	150	9	0.06	9	0	1	0	3	2	0
33	3	3	0	20210412	4PONT	FL	3	SQK-PBK004	SQK-PBK004	BRUC106	Strain 19	PRC_32,PRC_33,PRC_35	9	179	41	0.22905	41	0	1	0	3	3	1
34	4	1	1	20210412	4PONT	FL	3	SQK-PBK004	SQK-PBK004	NTC	N/A		10	12286	0	0	0	0	0	0	0	0	0
35	4	2	1	20210412	4PONT	FL	3	SQK-PBK004	SQK-PBK004	NTC	N/A		11	21378	0	0	0	0	0	0	0	0	0
36	4	3	1	20210412	4PONT	FL	3	SQK-PBK004	SQK-PBK004	NTC	N/A		12	15042	0	0	0	0	0	0	0	0	0
37	1	1	0	20210428	4PONT	FL	4	SQK-PBK004	SQK-PBK004	BANT708		PRC_01,PRC_04,PRC_07	1	325	3	0.00923077	3	0	1	0	3	1	0
38	1	2	0	20210428	4PONT	FL	4	SQK-PBK004	SQK-PBK004	BANT708		PRC_01,PRC_04,PRC_07	2	950	1	0.00105263	1	0	1	0	3	1	0
39	1	3	0	20210428	4PONT	FL	4	SQK-PBK004	SQK-PBK004	BANT708		PRC_01,PRC_04,PRC_07	3	904	0	0	0	0	0	0	3	0	0
40	2	1	0	20210428	4PONT	FL	4	SQK-PBK004	SQK-PBK004	BCER248		PRC_07	4	10902	0	0	0	0	0	0	1	0	0
41	2	2	0	20210428	4PONT	FL	4	SQK-PBK004	SQK-PBK004	BCER248		PRC_07	5	16959	0	0	0	0	0	0	1	0	0
42	2	3	0	20210428	4PONT	FL	4	SQK-PBK004	SQK-PBK004	BCER248		PRC_07	6	13618	0	0	0	0	0	0	1	0	0
43	3	1	0	20210428	4PONT	FL	4	SQK-PBK004	SQK-PBK004	VACCIN		PRC_17,PRC_18,PRC_20	7	13762	5	0.000363319	0	5	0	1	3	0	0
44	3	2	0	20210428	4PONT	FL	4	SQK-PBK004	SQK-PBK004	VACCIN		PRC_17,PRC_18,PRC_20	8	11737	2	0.000170401	0	2	0	1	3	0	0
45	3	3	0	20210428	4PONT	FL	4	SQK-PBK004	SQK-PBK004	VACCIN		PRC_17,PRC_18,PRC_20	9	165	0	0	0	0	0	0	3	0	0
46	4	1	1	20210428	4PONT	FL	4	SQK-PBK004	SQK-PBK004	NTC			10	14792	0	0	0	0	0	0	0	0	0
47	4	2	1	20210428	4PONT	FL	4	SQK-PBK004	SQK-PBK004	NTC			11	23033	0	0	0	0	0	0	0	0	0
48	4	3	1	20210428	4PONT	FL	4	SQK-PBK004	SQK-PBK004	NTC			12	14475	0	0	0	0	0	0	0	0	0
49	1	1	0	20210412	4PSTD	FL	1	SQK-PBK004	SQK-PBK004	FRAN239	NIH-B38	PRC_23,PRC_28	1	2297	4	0.0017414	4	0	1	0	2	2	1
50	1	2	0	20210412	4PSTD	FL	1	SQK-PBK004	SQK-PBK004	FRAN239	NIH-B38	PRC_23,PRC_28	2	3041	10	0.00328839	10	0	1	0	2	2	1
51	1	3	0	20210412	4PSTD	FL	1	SQK-PBK004	SQK-PBK004	FRAN239	NIH-B38	PRC_23,PRC_28	3	2194	37	0.0168642	37	0	1	0	2	2	1
52	2	1	0	20210412	4PSTD	FL	1	SQK-PBK004	SQK-PBK004	FRAN240	LVS	PRC_23,PRC_29	4	2569	35	0.013624	35	0	1	0	2	2	1
53	2	2	0	20210412	4PSTD	FL	1	SQK-PBK004	SQK-PBK004	FRAN240	LVS	PRC_23,PRC_29	5	4598	97	0.0210961	97	0	1	0	2	2	1
54	2	3	0	20210412	4PSTD	FL	1	SQK-PBK004	SQK-PBK004	FRAN240	LVS	PRC_23,PRC_29	6	2507	67	0.0267252	67	0	1	0	2	2	1
55	3	1	0	20210412	4PSTD	FL	1	SQK-PBK004	SQK-PBK004	FRAN241	Novidica U112	PRC_23,PRC_30	7	3531	18	0.00509771	18	0	1	0	2	2	1
56	3	2	0	20210412	4PSTD	FL	1	SQK-PBK004	SQK-PBK004	FRAN241	Novidica U112	PRC_23,PRC_30	8	3646	20	0.00548546	20	0	1	0	2	2	1
57	3	3	0	20210412	4PSTD	FL	1	SQK-PBK004	SQK-PBK004	FRAN241	Novidica U112	PRC_23,PRC_30	9	2937	64	0.0217909	64	0	1	0	2	2	1
58	4	1	1	20210412	4PSTD	FL	1	SQK-PBK004	SQK-PBK004	NTC	N/A		10	5781	0	0	0	0	0	0	0	0	0
59	4	2	1	20210412	4PSTD	FL	1	SQK-PBK004	SQK-PBK004	NTC	N/A		11	10014	0	0	0	0	0	0	0	0	0
60	4	3	1	20210412	4PSTD	FL	1	SQK-PBK004	SQK-PBK004	NTC	N/A		12	8677	0	0	0	0	0	0	0	0	0
61	1	1	0	20210412	4PSTD	FL	2	SQK-PBK004	SQK-PBK004	YERS113	CO92 Lcr(-)	PRC_09,PRC_11,PRC_15	1	1606	20	0.0124533	20	0	1	0	3	3	1
62	1	2	0	20210412	4PSTD	FL	2	SQK-PBK004	SQK-PBK004	YERS113	CO92 Lcr(-)	PRC_09,PRC_11,PRC_15	2	2116	12	0.00567108	12	0	1	0	3	2	0
63	1	3	0	20210412	4PSTD	FL	2	SQK-PBK004	SQK-PBK004	YERS113	CO92 Lcr(-)	PRC_09,PRC_11,PRC_15	3	1182	10	0.00846024	10	0	1	0	3	1	0
64	2	1	0	20210412	4PSTD	FL	2	SQK-PBK004	SQK-PBK004	YERS114	CO92 pgm(-)	PRC_09,PRC_14,PRC_15	4	1145	0	0	0	0	0	0	3	0	0
65	2	2	0	20210412	4PSTD	FL	2	SQK-PBK004	SQK-PBK004	YERS114	CO92 pgm(-)	PRC_09,PRC_14,PRC_15	5	1220	1	0.000819672	1	0	1	0	3	1	0
66	2	3	0	20210412	4PSTD	FL	2	SQK-PBK004	SQK-PBK004	YERS114	CO92 pgm(-)	PRC_09,PRC_14,PRC_15	6	648	0	0	0	0	0	0	3	0	0
67	3	1	0	20210412	4PSTD	FL	2	SQK-PBK004	SQK-PBK004	BURK164	MSMB121	PRC_49	7	1106	0	0	0	0	0	0	1	0	0
68	3	2	0	20210412	4PSTD	FL	2	SQK-PBK004	SQK-PBK004	BURK164	MSMB121	PRC_49	8	1211	0	0	0	0	0	0	1	0	0
69	3	3	0	20210412	4PSTD	FL	2	SQK-PBK004	SQK-PBK004	BURK164	MSMB121	PRC_49	9	527	0	0	0	0	0	0	1	0	0
70	4	1	1	20210412	4PSTD	FL	2	SQK-PBK004	SQK-PBK004	NTC	N/A		10	4374	0	0	0	0	0	0	0	0	0
71	4	2	1	20210412	4PSTD	FL	2	SQK-PBK004	SQK-PBK004	NTC	N/A		11	8401	0	0	0	0	0	0	0	0	0
72	4	3	1	20210412	4PSTD	FL	2	SQK-PBK004	SQK-PBK004	NTC	N/A		12	8741	0	0	0	0	0	0	0	0	0
73	1	1	0	20210428	4PSTD	FL	3	SQK-PBK004	SQK-PBK004	BURK197	JW270	PRC_50,PRC_65	1	283	0	0	0	0	0	0	2	0	0
74	1	2	0	20210428	4PSTD	FL	3	SQK-PBK004	SQK-PBK004	BURK197	JW270	PRC_50,PRC_65	2	306	0	0	0	0	0	0	2	0	0
75	1	3	0	20210428	4PSTD	FL	3	SQK-PBK004	SQK-PBK004	BURK197	JW270	PRC_50,PRC_65	3	286	0	0	0	0	0	0	2	0	0
76	2	1	0	20210428	4PSTD	FL	3	SQK-PBK004	SQK-PBK004	BRUC105	RB51	PRC_32,PRC_33,PRC_35	4	171	0	0	0	0	0	0	3	0	0
77	2	2	0	20210428	4PSTD	FL	3	SQK-PBK004	SQK-PBK004	BRUC105	RB51	PRC_32,PRC_33,PRC_35	5	156	0	0	0	0	0	0	3	0	0
78	2	3	0	20210428	4PSTD	FL	3	SQK-PBK004	SQK-PBK004	BRUC105	RB51	PRC_32,PRC_33,PRC_35	6	118	0	0	0	0	0	0	3	0	0
79	3	1	0	20210428	4PSTD	FL	3	SQK-PBK004	SQK-PBK004	BRUC106	Strain 19	PRC_32,PRC_33,PRC_35	7	68	0	0	0	0	0	0	3	0	0
80	3	2	0	20210428	4PSTD	FL	3	SQK-PBK004	SQK-PBK004	BRUC106	Strain 19	PRC_32,PRC_33,PRC_35	8	154	0	0	0	0	0	0	3	0	0
81	3	3	0	20210428	4PSTD	FL	3	SQK-PBK004	SQK-PBK004	BRUC106	Strain 19	PRC_32,PRC_33,PRC_35	9	95	0	0	0	0	0	0	3	0	0
82	4	1	1	20210428	4PSTD	FL	3	SQK-PBK004	SQK-PBK004	NTC	N/A		10	907	0	0	0	0	0	0	0	0	0
83	4	2	1	20210428	4PSTD	FL	3	SQK-PBK004	SQK-PBK004	NTC	N/A		11	1287	0	0	0	0	0	0	0	0	0
84	4	3	1	20210428	4PSTD	FL	3	SQK-PBK004	SQK-PBK004	NTC	N/A		12	1161	0	0	0	0	0	0	0	0	0
85	1	1	0	20210428	4PSTD	FL	4	SQK-PBK004	SQK-PBK004	BANT708		PRC_01,PRC_04,PRC_07	1	1479	10	0.00676133	10	0	1	0	3	1	0
86	1	2	0	20210428	4PSTD	FL	4	SQK-PBK004	SQK-PBK004	BANT708		PRC_01,PRC_04,PRC_07	2	5089	3	0.000589507	3	0	1	0	3	1	0
87	1	3	0	20210428	4PSTD	FL	4	SQK-PBK004	SQK-PBK004	BANT708		PRC_01,PRC_04,PRC_07	3	2938	2	0.000680735	2	0	1	0	3	1	0
88	2	1	0	20210428	4PSTD	FL	4	SQK-PBK004	SQK-PBK004	BCER248		PRC_07	4	3531	0	0	0	0	0	0	1	0	0
89	2	2	0	20210428	4PSTD	FL	4	SQK-PBK004	SQK-PBK004	BCER248		PRC_07	5	10793	0	0	0	0	0	0	1	0	0
90	2	3	0	20210428	4PSTD	FL	4	SQK-PBK004	SQK-PBK004	BCER248		PRC_07	6	6053	0	0	0	0	0	0	1	0	0
91	3	1	0	20210428	4PSTD	FL	4	SQK-PBK004	SQK-PBK004	VACCIN		PRC_17,PRC_18,PRC_20	7	3852	0	0	0	0	0	0	3	0	0
92	3	2	0	20210428	4PSTD	FL	4	SQK-PBK004	SQK-PBK004	VACCIN		PRC_17,PRC_18,PRC_20	8	3585	0	0	0	0	0	0	3	0	0
93	3	3	0	20210428	4PSTD	FL	4	SQK-PBK004	SQK-PBK004	VACCIN		PRC_17,PRC_18,PRC_20	9	3592	0	0	0	0	0	0	3	0	0
94	4	1	1	20210428	4PSTD	FL	4	SQK-PBK004	SQK-PBK004	NTC			10	10474	0	0	0	0	0	0	0	0	0
95	4	2	1	20210428	4PSTD	FL	4	SQK-PBK004	SQK-PBK004	NTC			11	16989	0	0	0	0	0	0	0	0	0
96	4	3	1	20210428	4PSTD	FL	4	SQK-PBK004	SQK-PBK004	NTC			12	17157	0	0	0	0	0	0	0	0	0
97	1	1	0	20210513	4PSTD	R9	1	SQK-PBK004	SQK-PBK004	FRAN239	NIH-B38	PRC_23,PRC_28	1	24615	11	0.000446882	11	0	1	0	2	2	1
98	1	2	0	20210513	4PSTD	R9	1	SQK-PBK004	SQK-PBK004	FRAN239	NIH-B38	PRC_23,PRC_28	2	64009	11	0.000171851	9	2	0.818182	0.181818	2	2	1
99	1	3	0	20210513	4PSTD	R9	1	SQK-PBK004	SQK-PBK004	FRAN239	NIH-B38	PRC_23,PRC_28	3	86116	34	0.000394816	34	0	1	0	2	2	1
100	2	1	0	20210513	4PSTD	R9	1	SQK-PBK004	SQK-PBK004	FRAN240	LVS	PRC_23,PRC_29	4	46717	95	0.00203352	95	0	1	0	2	2	1
101	2	2	0	20210513	4PSTD	R9	1	SQK-PBK004	SQK-PBK004	FRAN240	LVS	PRC_23,PRC_29	5	41446	305	0.00735897	305	0	1	0	2	2	1
102	2	3	0	20210513	4PSTD	R9	1	SQK-PBK004	SQK-PBK004	FRAN240	LVS	PRC_23,PRC_29	6	40055	98	0.00244664	98	0	1	0	2	2	1
103	3	1	0	20210513	4PSTD	R9	1	SQK-PBK004	SQK-PBK004	FRAN241	Novidica U112	PRC_23,PRC_30	7	56697	28	0.000493853	28	0	1	0	2	2	1
104	3	2	0	20210513	4PSTD	R9	1	SQK-PBK004	SQK-PBK004	FRAN241	Novidica U112	PRC_23,PRC_30	8	49830	16	0.000321092	16	0	1	0	2	2	1
105	3	3	0	20210513	4PSTD	R9	1	SQK-PBK004	SQK-PBK004	FRAN241	Novidica U112	PRC_23,PRC_30	9	47230	104	0.00220199	104	0	1	0	2	2	1
106	4	1	1	20210513	4PSTD	R9	1	SQK-PBK004	SQK-PBK004	NTC	N/A		10	70256	1	1.42337e-05	0	1	0	1	0	0	0
107	4	2	1	20210513	4PSTD	R9	1	SQK-PBK004	SQK-PBK004	NTC	N/A		11	80897	1	1.23614e-05	0	1	0	1	0	0	0
108	4	3	1	20210513	4PSTD	R9	1	SQK-PBK004	SQK-PBK004	NTC	N/A		12	82021	1	1.2192e-05	0	1	0	1	0	0	0
109	1	1	0	20210513	4PSTD	R9	2	SQK-PBK004	SQK-PBK004	YERS113	CO92 Lcr(-)	PRC_09,PRC_11,PRC_15	1	27965	127	0.00454139	127	0	1	0	3	3	1
110	1	2	0	20210513	4PSTD	R9	2	SQK-PBK004	SQK-PBK004	YERS113	CO92 Lcr(-)	PRC_09,PRC_11,PRC_15	2	41993	217	0.00516753	217	0	1	0	3	3	1
111	1	3	0	20210513	4PSTD	R9	2	SQK-PBK004	SQK-PBK004	YERS113	CO92 Lcr(-)	PRC_09,PRC_11,PRC_15	3	66866	261	0.00390333	261	0	1	0	3	3	1
112	2	1	0	20210513	4PSTD	R9	2	SQK-PBK004	SQK-PBK004	YERS114	CO92 pgm(-)	PRC_09,PRC_14,PRC_15	4	36077	41	0.00113646	40	1	0.97561	0.0243902	3	3	1
113	2	2	0	20210513	4PSTD	R9	2	SQK-PBK004	SQK-PBK004	YERS114	CO92 pgm(-)	PRC_09,PRC_14,PRC_15	5	80106	48	0.000599206	46	2	0.958333	0.0416667	3	3	1
114	2	3	0	20210513	4PSTD	R9	2	SQK-PBK004	SQK-PBK004	YERS114	CO92 pgm(-)	PRC_09,PRC_14,PRC_15	6	84175	60	0.000712801	60	0	1	0	3	3	1
115	3	1	0	20210513	4PSTD	R9	2	SQK-PBK004	SQK-PBK004	BURK164	MSMB121	PRC_49	7	55375	0	0	0	0	0	0	1	0	0
116	3	2	0	20210513	4PSTD	R9	2	SQK-PBK004	SQK-PBK004	BURK164	MSMB121	PRC_49	8	52572	0	0	0	0	0	0	1	0	0
117	3	3	0	20210513	4PSTD	R9	2	SQK-PBK004	SQK-PBK004	BURK164	MSMB121	PRC_49	9	50366	1	1.98547e-05	0	1	0	1	1	0	0
118	4	1	1	20210513	4PSTD	R9	2	SQK-PBK004	SQK-PBK004	NTC	N/A		10	246238	0	0	0	0	0	0	0	0	0
119	4	2	1	20210513	4PSTD	R9	2	SQK-PBK004	SQK-PBK004	NTC	N/A		11	277634	2	7.20373e-06	0	2	0	1	0	0	0
120	4	3	1	20210513	4PSTD	R9	2	SQK-PBK004	SQK-PBK004	NTC	N/A		12	202937	0	0	0	0	0	0	0	0	0
121	1	1	0	20210513	4PSTD	R9	3	SQK-PBK004	SQK-PBK004	BURK197	JW270	PRC_50,PRC_65	1	29637	0	0	0	0	0	0	2	0	0
122	1	2	0	20210513	4PSTD	R9	3	SQK-PBK004	SQK-PBK004	BURK197	JW270	PRC_50,PRC_65	2	53025	1	1.8859e-05	0	1	0	1	2	0	0
123	1	3	0	20210513	4PSTD	R9	3	SQK-PBK004	SQK-PBK004	BURK197	JW270	PRC_50,PRC_65	3	72183	0	0	0	0	0	0	2	0	0
124	2	1	0	20210513	4PSTD	R9	3	SQK-PBK004	SQK-PBK004	BRUC105	RB51	PRC_32,PRC_33,PRC_35	4	40867	0	0	0	0	0	0	3	0	0
125	2	2	0	20210513	4PSTD	R9	3	SQK-PBK004	SQK-PBK004	BRUC105	RB51	PRC_32,PRC_33,PRC_35	5	74987	0	0	0	0	0	0	3	0	0
126	2	3	0	20210513	4PSTD	R9	3	SQK-PBK004	SQK-PBK004	BRUC105	RB51	PRC_32,PRC_33,PRC_35	6	51811	2	3.86018e-05	2	0	1	0	3	1	0
127	3	1	0	20210513	4PSTD	R9	3	SQK-PBK004	SQK-PBK004	BRUC106	Strain 19	PRC_32,PRC_33,PRC_35	7	47882	1	2.08847e-05	1	0	1	0	3	1	0
128	3	2	0	20210513	4PSTD	R9	3	SQK-PBK004	SQK-PBK004	BRUC106	Strain 19	PRC_32,PRC_33,PRC_35	8	46578	2	4.29387e-05	2	0	1	0	3	1	0
129	3	3	0	20210513	4PSTD	R9	3	SQK-PBK004	SQK-PBK004	BRUC106	Strain 19	PRC_32,PRC_33,PRC_35	9	36477	1	2.74145e-05	1	0	1	0	3	1	0
130	4	1	1	20210513	4PSTD	R9	3	SQK-PBK004	SQK-PBK004	NTC	N/A		10	195486	0	0	0	0	0	0	0	0	0
131	4	2	1	20210513	4PSTD	R9	3	SQK-PBK004	SQK-PBK004	NTC	N/A		11	279025	0	0	0	0	0	0	0	0	0
132	4	3	1	20210513	4PSTD	R9	3	SQK-PBK004	SQK-PBK004	NTC	N/A		12	187980	0	0	0	0	0	0	0	0	0
133	1	1	0	20210513	4PSTD	R9	4	SQK-PBK004	SQK-PBK004	BANT708		PRC_01,PRC_04,PRC_07	1	36000	14	0.000388889	14	0	1	0	3	2	0
134	1	2	0	20210513	4PSTD	R9	4	SQK-PBK004	SQK-PBK004	BANT708		PRC_01,PRC_04,PRC_07	2	40000	17	0.000425	17	0	1	0	3	2	0
135	1	3	0	20210513	4PSTD	R9	4	SQK-PBK004	SQK-PBK004	BANT708		PRC_01,PRC_04,PRC_07	3	20000	19	0.00095	19	0	1	0	3	3	1
136	2	1	0	20210513	4PSTD	R9	4	SQK-PBK004	SQK-PBK004	BCER248		PRC_07	4	140000	0	0	0	0	0	0	1	0	0
137	2	2	0	20210513	4PSTD	R9	4	SQK-PBK004	SQK-PBK004	BCER248		PRC_07	5	172000	1	5.81395e-06	0	1	0	1	1	0	0
138	2	3	0	20210513	4PSTD	R9	4	SQK-PBK004	SQK-PBK004	BCER248		PRC_07	6	136000	2	1.47059e-05	0	2	0	1	1	0	0
139	3	1	0	20210513	4PSTD	R9	4	SQK-PBK004	SQK-PBK004	VACCIN		PRC_17,PRC_18,PRC_20	7	236000	0	0	0	0	0	0	3	0	0
140	3	2	0	20210513	4PSTD	R9	4	SQK-PBK004	SQK-PBK004	VACCIN		PRC_17,PRC_18,PRC_20	8	228000	0	0	0	0	0	0	3	0	0
141	3	3	0	20210513	4PSTD	R9	4	SQK-PBK004	SQK-PBK004	VACCIN		PRC_17,PRC_18,PRC_20	9	220000	0	0	0	0	0	0	3	0	0
142	4	1	1	20210513	4PSTD	R9	4	SQK-PBK004	SQK-PBK004	NTC			10	180000	0	0	0	0	0	0	0	0	0
143	4	2	1	20210513	4PSTD	R9	4	SQK-PBK004	SQK-PBK004	NTC			11	252000	0	0	0	0	0	0	0	0	0
144	4	3	1	20210513	4PSTD	R9	4	SQK-PBK004	SQK-PBK004	NTC			12	276000	0	0	0	0	0	0	0	0	0
145	1	1	0	20210611	4PONT	R9	1	SQK-PBK004	SQK-PBK004	BANT708		PRC_01,PRC_04,PRC_07	1	3342	1	0.000299222	1	0	1	0	3	1	0
146	1	2	0	20210611	4PONT	R9	1	SQK-PBK004	SQK-PBK004	BANT708		PRC_01,PRC_04,PRC_07	2	5468	1	0.000182882	1	0	1	0	3	1	0
147	1	3	0	20210611	4PONT	R9	1	SQK-PBK004	SQK-PBK004	BANT708		PRC_01,PRC_04,PRC_07	3	6040	1	0.000165563	1	0	1	0	3	1	0
148	2	1	0	20210611	4PONT	R9	1	SQK-PBK004	SQK-PBK004	BCER248		PRC_07	4	501623	2	3.98706e-06	0	2	0	1	1	0	0
149	2	2	0	20210611	4PONT	R9	1	SQK-PBK004	SQK-PBK004	BCER248		PRC_07	5	335111	1	2.98409e-06	0	1	0	1	1	0	0
150	2	3	0	20210611	4PONT	R9	1	SQK-PBK004	SQK-PBK004	BCER248		PRC_07	6	416251	0	0	0	0	0	0	1	0	0
151	3	1	0	20210611	4PONT	R9	1	SQK-PBK004	SQK-PBK004	VACCIN		PRC_17,PRC_18,PRC_20	7	204411	25	0.000122303	4	21	0.16	0.84	3	2	0
152	3	2	0	20210611	4PONT	R9	1	SQK-PBK004	SQK-PBK004	VACCIN		PRC_17,PRC_18,PRC_20	8	212556	11	5.17511e-05	2	9	0.181818	0.818182	3	1	0
153	3	3	0	20210611	4PONT	R9	1	SQK-PBK004	SQK-PBK004	VACCIN		PRC_17,PRC_18,PRC_20	9	381034	1	2.62444e-06	0	1	0	1	3	0	0
154	4	1	1	20210611	4PONT	R9	1	SQK-PBK004	SQK-PBK004	NTC			10	213114	1	4.69232e-06	0	1	0	1	0	0	0
155	4	2	1	20210611	4PONT	R9	1	SQK-PBK004	SQK-PBK004	NTC			11	377759	0	0	0	0	0	0	0	0	0
156	4	3	1	20210611	4PONT	R9	1	SQK-PBK004	SQK-PBK004	NTC			12	292025	0	0	0	0	0	0	0	0	0
157	1	1	0	20210611	4PONT	R9	2	SQK-PBK004	SQK-PBK004	FRAN239	NIH-B38	PRC_23,PRC_28	1	15890	24	0.00151038	24	0	1	0	2	2	1
158	1	2	0	20210611	4PONT	R9	2	SQK-PBK004	SQK-PBK004	FRAN239	NIH-B38	PRC_23,PRC_28	2	16400	121	0.00737805	121	0	1	0	2	2	1
159	1	3	0	20210611	4PONT	R9	2	SQK-PBK004	SQK-PBK004	FRAN239	NIH-B38	PRC_23,PRC_28	3	16459	62	0.00376694	62	0	1	0	2	2	1
160	2	1	0	20210611	4PONT	R9	2	SQK-PBK004	SQK-PBK004	FRAN240	LVS	PRC_23,PRC_29	4	49057	128	0.00260921	127	1	0.992188	0.0078125	2	2	1
161	2	2	0	20210611	4PONT	R9	2	SQK-PBK004	SQK-PBK004	FRAN240	LVS	PRC_23,PRC_29	5	38013	1100	0.0289375	1099	1	0.999091	0.000909091	2	2	1
162	2	3	0	20210611	4PONT	R9	2	SQK-PBK004	SQK-PBK004	FRAN240	LVS	PRC_23,PRC_29	6	44418	547	0.0123148	546	1	0.998172	0.00182815	2	2	1
163	3	1	0	20210611	4PONT	R9	2	SQK-PBK004	SQK-PBK004	FRAN241	Novidica U112	PRC_23,PRC_30	7	60074	1332	0.0221727	1330	2	0.998498	0.0015015	2	2	1
164	3	2	0	20210611	4PONT	R9	2	SQK-PBK004	SQK-PBK004	FRAN241	Novidica U112	PRC_23,PRC_30	8	69630	441	0.00633348	441	0	1	0	2	2	1
165	3	3	0	20210611	4PONT	R9	2	SQK-PBK004	SQK-PBK004	FRAN241	Novidica U112	PRC_23,PRC_30	9	64655	383	0.00592375	383	0	1	0	2	1	0
166	4	1	1	20210611	4PONT	R9	2	SQK-PBK004	SQK-PBK004	NTC	N/A		10	295492	1	3.38419e-06	0	1	0	1	0	0	0
167	4	2	1	20210611	4PONT	R9	2	SQK-PBK004	SQK-PBK004	NTC	N/A		11	336145	4	1.18996e-05	0	4	0	1	0	0	0
168	4	3	1	20210611	4PONT	R9	2	SQK-PBK004	SQK-PBK004	NTC	N/A		12	292480	2	6.83807e-06	0	2	0	1	0	0	0
169	1	1	0	20210611	4PONT	R9	3	SQK-PBK004	SQK-PBK004	YERS113	CO92 Lcr(-)	PRC_09,PRC_11,PRC_15	1	12953	146	0.0112715	146	0	1	0	3	3	1
170	1	2	0	20210611	4PONT	R9	3	SQK-PBK004	SQK-PBK004	YERS113	CO92 Lcr(-)	PRC_09,PRC_11,PRC_15	2	15038	869	0.0577869	869	0	1	0	3	3	1
171	1	3	0	20210611	4PONT	R9	3	SQK-PBK004	SQK-PBK004	YERS113	CO92 Lcr(-)	PRC_09,PRC_11,PRC_15	3	16592	278	0.0167551	278	0	1	0	3	3	1
172	2	1	0	20210611	4PONT	R9	3	SQK-PBK004	SQK-PBK004	YERS114	CO92 pgm(-)	PRC_09,PRC_14,PRC_15	4	8318	869	0.104472	869	0	1	0	3	3	1
173	2	2	0	20210611	4PONT	R9	3	SQK-PBK004	SQK-PBK004	YERS114	CO92 pgm(-)	PRC_09,PRC_14,PRC_15	5	12457	2672	0.214498	2672	0	1	0	3	3	1
174	2	3	0	20210611	4PONT	R9	3	SQK-PBK004	SQK-PBK004	YERS114	CO92 pgm(-)	PRC_09,PRC_14,PRC_15	6	11210	1532	0.136664	1532	0	1	0	3	3	1
175	3	1	0	20210611	4PONT	R9	3	SQK-PBK004	SQK-PBK004	BURK164	MSMB121	PRC_49	7	8871	2	0.000225454	0	2	0	1	1	0	0
176	3	2	0	20210611	4PONT	R9	3	SQK-PBK004	SQK-PBK004	BURK164	MSMB121	PRC_49	8	10003	0	0	0	0	0	0	1	0	0
177	3	3	0	20210611	4PONT	R9	3	SQK-PBK004	SQK-PBK004	BURK164	MSMB121	PRC_49	9	6377	0	0	0	0	0	0	1	0	0
178	4	1	1	20210611	4PONT	R9	3	SQK-PBK004	SQK-PBK004	NTC	N/A		10	392469	9	2.29317e-05	0	9	0	1	0	0	0
179	4	2	1	20210611	4PONT	R9	3	SQK-PBK004	SQK-PBK004	NTC	N/A		11	455993	4	8.77206e-06	0	4	0	1	0	0	0
180	4	3	1	20210611	4PONT	R9	3	SQK-PBK004	SQK-PBK004	NTC	N/A		12	591005	5	8.46017e-06	0	5	0	1	0	0	0
181	1	1	0	20210611	4PONT	R9	4	SQK-PBK004	SQK-PBK004	BURK197	JW270	PRC_50,PRC_65	1	17225	0	0	0	0	0	0	2	0	0
182	1	2	0	20210611	4PONT	R9	4	SQK-PBK004	SQK-PBK004	BURK197	JW270	PRC_50,PRC_65	2	20762	5	0.000240825	3	2	0.6	0.4	2	2	1
183	1	3	0	20210611	4PONT	R9	4	SQK-PBK004	SQK-PBK004	BURK197	JW270	PRC_50,PRC_65	3	10762	2	0.000185839	2	0	1	0	2	2	1
184	2	1	0	20210611	4PONT	R9	4	SQK-PBK004	SQK-PBK004	BRUC105	RB51	PRC_32,PRC_33,PRC_35	4	9064	361	0.0398279	361	0	1	0	3	3	1
185	2	2	0	20210611	4PONT	R9	4	SQK-PBK004	SQK-PBK004	BRUC105	RB51	PRC_32,PRC_33,PRC_35	5	10159	1189	0.117039	1189	0	1	0	3	3	1
186	2	3	0	20210611	4PONT	R9	4	SQK-PBK004	SQK-PBK004	BRUC105	RB51	PRC_32,PRC_33,PRC_35	6	9155	496	0.054178	496	0	1	0	3	3	1
187	3	1	0	20210611	4PONT	R9	4	SQK-PBK004	SQK-PBK004	BRUC106	Strain 19	PRC_32,PRC_33,PRC_35	7	4085	227	0.0555692	227	0	1	0	3	3	1
188	3	2	0	20210611	4PONT	R9	4	SQK-PBK004	SQK-PBK004	BRUC106	Strain 19	PRC_32,PRC_33,PRC_35	8	4889	135	0.027613	135	0	1	0	3	3	1
189	3	3	0	20210611	4PONT	R9	4	SQK-PBK004	SQK-PBK004	BRUC106	Strain 19	PRC_32,PRC_33,PRC_35	9	4328	789	0.182301	789	0	1	0	3	3	1
190	4	1	1	20210611	4PONT	R9	4	SQK-PBK004	SQK-PBK004	NTC	N/A		10	331365	11	3.3196e-05	0	11	0	1	0	0	0
191	4	2	1	20210611	4PONT	R9	4	SQK-PBK004	SQK-PBK004	NTC	N/A		11	436920	4	9.15499e-06	0	4	0	1	0	0	0
192	4	3	1	20210611	4PONT	R9	4	SQK-PBK004	SQK-PBK004	NTC	N/A		12	632587	0	0	0	0	0	0	0	0	0
193	1	1	0	20210630	NATBC	R9	1	SQK-LSK109	EXP-NBD104	BANT708		PRC_01,PRC_04,PRC_07	1	1911466	1615601	0.845216	1615198	403	0.999751	0.000249443	3	3	1
194	1	2	0	20210630	NATBC	R9	1	SQK-LSK109	EXP-NBD104	BANT708		PRC_01,PRC_04,PRC_07	2	2062449	1730986	0.839287	1730542	444	0.999743	0.000256501	3	3	1
195	1	3	0	20210630	NATBC	R9	1	SQK-LSK109	EXP-NBD104	BANT708		PRC_01,PRC_04,PRC_07	3	1642164	1376163	0.838018	1375858	305	0.999778	0.000221631	3	3	1
196	2	1	0	20210630	NATBC	R9	1	SQK-LSK109	EXP-NBD104	BCER248		PRC_07	4	147066	6352	0.0431915	1420	4932	0.223552	0.776448	1	1	1
197	2	2	0	20210630	NATBC	R9	1	SQK-LSK109	EXP-NBD104	BCER248		PRC_07	5	108148	3953	0.0365518	840	3113	0.212497	0.787503	1	1	1
198	2	3	0	20210630	NATBC	R9	1	SQK-LSK109	EXP-NBD104	BCER248		PRC_07	6	141242	6156	0.0435848	1218	4938	0.197856	0.802144	1	1	1
199	3	1	0	20210630	NATBC	R9	1	SQK-LSK109	EXP-NBD104	VACCIN		PRC_17,PRC_18,PRC_20	7	400996	337598	0.841899	77720	259878	0.230215	0.769785	3	3	1
200	3	2	0	20210630	NATBC	R9	1	SQK-LSK109	EXP-NBD104	VACCIN		PRC_17,PRC_18,PRC_20	8	335552	282647	0.842334	62874	219773	0.222447	0.777553	3	3	1
201	3	3	0	20210630	NATBC	R9	1	SQK-LSK109	EXP-NBD104	VACCIN		PRC_17,PRC_18,PRC_20	9	305967	258719	0.845578	61065	197654	0.236028	0.763972	3	3	1
202	4	1	1	20210630	NATBC	R9	1	SQK-LSK109	EXP-NBD104	NTC			10	49971	1671	0.0334394	0	1671	0	1	0	0	0
203	4	2	1	20210630	NATBC	R9	1	SQK-LSK109	EXP-NBD104	NTC			11	14738	1808	0.122676	0	1808	0	1	0	0	0
204	4	3	1	20210630	NATBC	R9	1	SQK-LSK109	EXP-NBD104	NTC			12	10223	1256	0.12286	0	1256	0	1	0	0	0
205	1	1	0	20210630	NATBC	R9	2	SQK-LSK109	EXP-NBD104	FRAN239	NIH-B38	PRC_23,PRC_28	1	1494373	1292155	0.86468	1291787	368	0.999715	0.000284796	2	2	1
206	1	2	0	20210630	NATBC	R9	2	SQK-LSK109	EXP-NBD104	FRAN239	NIH-B38	PRC_23,PRC_28	2	1424754	1212355	0.850922	1212104	251	0.999793	0.000207035	2	2	1
207	1	3	0	20210630	NATBC	R9	2	SQK-LSK109	EXP-NBD104	FRAN239	NIH-B38	PRC_23,PRC_28	3	1307597	1108431	0.847685	1108202	229	0.999793	0.000206598	2	2	1
208	2	1	0	20210630	NATBC	R9	2	SQK-LSK109	EXP-NBD104	FRAN240	LVS	PRC_23,PRC_29	4	778605	659112	0.846529	658628	484	0.999266	0.000734321	2	2	1
209	2	2	0	20210630	NATBC	R9	2	SQK-LSK109	EXP-NBD104	FRAN240	LVS	PRC_23,PRC_29	5	739290	611020	0.826496	610663	357	0.999416	0.000584269	2	2	1
210	2	3	0	20210630	NATBC	R9	2	SQK-LSK109	EXP-NBD104	FRAN240	LVS	PRC_23,PRC_29	6	736453	626330	0.850468	625884	446	0.999288	0.000712085	2	2	1
211	3	1	0	20210630	NATBC	R9	2	SQK-LSK109	EXP-NBD104	FRAN241	Novidica U112	PRC_23,PRC_30	7	545880	461766	0.845911	461503	263	0.99943	0.000569553	2	2	1
212	3	2	0	20210630	NATBC	R9	2	SQK-LSK109	EXP-NBD104	FRAN241	Novidica U112	PRC_23,PRC_30	8	652411	553826	0.848891	553484	342	0.999382	0.000617522	2	2	1
213	3	3	0	20210630	NATBC	R9	2	SQK-LSK109	EXP-NBD104	FRAN241	Novidica U112	PRC_23,PRC_30	9	455308	390285	0.857189	389991	294	0.999247	0.000753296	2	2	1
214	4	1	1	20210630	NATBC	R9	2	SQK-LSK109	EXP-NBD104	NTC	N/A		10	12051	448	0.0371753	0	448	0	1	0	0	0
215	4	2	1	20210630	NATBC	R9	2	SQK-LSK109	EXP-NBD104	NTC	N/A		11	2024	480	0.237154	0	480	0	1	0	0	0
216	4	3	1	20210630	NATBC	R9	2	SQK-LSK109	EXP-NBD104	NTC	N/A		12	2093	373	0.178213	0	373	0	1	0	0	0
217	1	1	0	20210630	NATBC	R9	3	SQK-LSK109	EXP-NBD104	YERS113	CO92 Lcr(-)	PRC_09,PRC_11,PRC_15	1	266217	219371	0.824031	219236	135	0.999385	0.000615396	3	3	1
218	1	2	0	20210630	NATBC	R9	3	SQK-LSK109	EXP-NBD104	YERS113	CO92 Lcr(-)	PRC_09,PRC_11,PRC_15	2	375857	306872	0.816459	306726	146	0.999524	0.000475768	3	3	1
219	1	3	0	20210630	NATBC	R9	3	SQK-LSK109	EXP-NBD104	YERS113	CO92 Lcr(-)	PRC_09,PRC_11,PRC_15	3	245820	195185	0.794016	195050	135	0.999308	0.000691652	3	3	1
220	2	1	0	20210630	NATBC	R9	3	SQK-LSK109	EXP-NBD104	YERS114	CO92 pgm(-)	PRC_09,PRC_14,PRC_15	4	647052	516070	0.797571	515927	143	0.999723	0.000277094	3	3	1
221	2	2	0	20210630	NATBC	R9	3	SQK-LSK109	EXP-NBD104	YERS114	CO92 pgm(-)	PRC_09,PRC_14,PRC_15	5	590376	442724	0.749902	442620	104	0.999765	0.000234909	3	3	1
222	2	3	0	20210630	NATBC	R9	3	SQK-LSK109	EXP-NBD104	YERS114	CO92 pgm(-)	PRC_09,PRC_14,PRC_15	6	545817	421897	0.772964	421738	159	0.999623	0.000376869	3	3	1
223	3	1	0	20210630	NATBC	R9	3	SQK-LSK109	EXP-NBD104	BURK164	MSMB121	PRC_49	7	1416470	400357	0.282644	399898	459	0.998854	0.00114648	1	1	1
224	3	2	0	20210630	NATBC	R9	3	SQK-LSK109	EXP-NBD104	BURK164	MSMB121	PRC_49	8	1265398	365729	0.289023	365279	450	0.99877	0.00123042	1	1	1
225	3	3	0	20210630	NATBC	R9	3	SQK-LSK109	EXP-NBD104	BURK164	MSMB121	PRC_49	9	1362985	403787	0.296252	403351	436	0.99892	0.00107978	1	1	1
226	4	1	1	20210630	NATBC	R9	3	SQK-LSK109	EXP-NBD104	NTC	N/A		10	79570	150	0.00188513	0	150	0	1	0	0	0
227	4	2	1	20210630	NATBC	R9	3	SQK-LSK109	EXP-NBD104	NTC	N/A		11	45331	153	0.00337517	0	153	0	1	0	0	0
228	4	3	1	20210630	NATBC	R9	3	SQK-LSK109	EXP-NBD104	NTC	N/A		12	40676	1498	0.0368276	0	1498	0	1	0	0	0
229	1	1	0	20210630	NATBC	R9	4	SQK-LSK109	EXP-NBD104	BURK197	JW270	PRC_50,PRC_65	1	240711	198462	0.824482	198032	430	0.997833	0.00216666	2	2	1
230	1	2	0	20210630	NATBC	R9	4	SQK-LSK109	EXP-NBD104	BURK197	JW270	PRC_50,PRC_65	2	209740	164536	0.784476	162946	1590	0.990336	0.00966354	2	2	1
231	1	3	0	20210630	NATBC	R9	4	SQK-LSK109	EXP-NBD104	BURK197	JW270	PRC_50,PRC_65	3	202594	161172	0.795542	160368	804	0.995012	0.00498846	2	2	1
232	2	1	0	20210630	NATBC	R9	4	SQK-LSK109	EXP-NBD104	BRUC105	RB51	PRC_32,PRC_33,PRC_35	4	1106781	878901	0.794106	878765	136	0.999845	0.000154739	3	3	1
233	2	2	0	20210630	NATBC	R9	4	SQK-LSK109	EXP-NBD104	BRUC105	RB51	PRC_32,PRC_33,PRC_35	5	1115122	870426	0.780566	870311	115	0.999868	0.000132119	3	3	1
234	2	3	0	20210630	NATBC	R9	4	SQK-LSK109	EXP-NBD104	BRUC105	RB51	PRC_32,PRC_33,PRC_35	6	1415548	1091954	0.7714	1091836	118	0.999892	0.000108063	3	3	1
235	3	1	0	20210630	NATBC	R9	4	SQK-LSK109	EXP-NBD104	BRUC106	Strain 19	PRC_32,PRC_33,PRC_35	7	1238006	971571	0.784787	971466	105	0.999892	0.000108072	3	3	1
236	3	2	0	20210630	NATBC	R9	4	SQK-LSK109	EXP-NBD104	BRUC106	Strain 19	PRC_32,PRC_33,PRC_35	8	1007619	795870	0.789852	795788	82	0.999897	0.000103032	3	3	1
237	3	3	0	20210630	NATBC	R9	4	SQK-LSK109	EXP-NBD104	BRUC106	Strain 19	PRC_32,PRC_33,PRC_35	9	872868	690358	0.790908	690294	64	0.999907	9.2706e-05	3	3	1
238	4	1	1	20210630	NATBC	R9	4	SQK-LSK109	EXP-NBD104	NTC	N/A		10	13239	247	0.018657	0	247	0	1	0	0	0
239	4	2	1	20210630	NATBC	R9	4	SQK-LSK109	EXP-NBD104	NTC	N/A		11	2719	335	0.123207	0	335	0	1	0	0	0
240	4	3	1	20210630	NATBC	R9	4	SQK-LSK109	EXP-NBD104	NTC	N/A		12	3339	614	0.183887	0	614	0	1	0	0	0
241	1	1	0	20210722	NATBC	FL	1	SQK-LSK109	EXP-NBD104	BANT708		PRC_01,PRC_04,PRC_07	1	25863	20327	0.785949	20323	4	0.999803	0.000196783	3	3	1
242	1	2	0	20210722	NATBC	FL	1	SQK-LSK109	EXP-NBD104	BANT708		PRC_01,PRC_04,PRC_07	2	29544	23019	0.779143	23015	4	0.999826	0.000173769	3	3	1
243	1	3	0	20210722	NATBC	FL	1	SQK-LSK109	EXP-NBD104	BANT708		PRC_01,PRC_04,PRC_07	3	23802	18583	0.780733	18577	6	0.999677	0.000322876	3	3	1
244	2	1	0	20210722	NATBC	FL	1	SQK-LSK109	EXP-NBD104	BCER248		PRC_07	4	2250	105	0.0466667	19	86	0.180952	0.819048	1	1	1
245	2	2	0	20210722	NATBC	FL	1	SQK-LSK109	EXP-NBD104	BCER248		PRC_07	5	1678	73	0.0435042	14	59	0.191781	0.808219	1	1	1
246	2	3	0	20210722	NATBC	FL	1	SQK-LSK109	EXP-NBD104	BCER248		PRC_07	6	2210	86	0.038914	10	76	0.116279	0.883721	1	1	1
247	3	1	0	20210722	NATBC	FL	1	SQK-LSK109	EXP-NBD104	VACCIN		PRC_17,PRC_18,PRC_20	7	6290	5101	0.81097	1171	3930	0.229563	0.770437	3	3	1
248	3	2	0	20210722	NATBC	FL	1	SQK-LSK109	EXP-NBD104	VACCIN		PRC_17,PRC_18,PRC_20	8	5368	4347	0.809799	934	3413	0.214861	0.785139	3	3	1
249	3	3	0	20210722	NATBC	FL	1	SQK-LSK109	EXP-NBD104	VACCIN		PRC_17,PRC_18,PRC_20	9	4495	3595	0.799778	827	2768	0.230042	0.769958	3	3	1
250	4	1	1	20210722	NATBC	FL	1	SQK-LSK109	EXP-NBD104	NTC			10	705	17	0.0241135	0	17	0	1	0	0	0
251	4	2	1	20210722	NATBC	FL	1	SQK-LSK109	EXP-NBD104	NTC			11	249	24	0.0963855	0	24	0	1	0	0	0
252	4	3	1	20210722	NATBC	FL	1	SQK-LSK109	EXP-NBD104	NTC			12	154	24	0.155844	0	24	0	1	0	0	0
253	1	1	0	20210722	NATBC	FL	2	SQK-LSK109	EXP-NBD104	FRAN239	NIH-B38	PRC_23,PRC_28	1	109064	69971	0.641559	69704	267	0.996184	0.00381587	2	2	1
254	1	2	0	20210722	NATBC	FL	2	SQK-LSK109	EXP-NBD104	FRAN239	NIH-B38	PRC_23,PRC_28	2	122690	76721	0.625324	76488	233	0.996963	0.00303698	2	2	1
255	1	3	0	20210722	NATBC	FL	2	SQK-LSK109	EXP-NBD104	FRAN239	NIH-B38	PRC_23,PRC_28	3	139888	86664	0.619524	86426	238	0.997254	0.00274624	2	2	1
256	2	1	0	20210722	NATBC	FL	2	SQK-LSK109	EXP-NBD104	FRAN240	LVS	PRC_23,PRC_29	4	48209	26590	0.551557	26224	366	0.986235	0.0137646	2	2	1
257	2	2	0	20210722	NATBC	FL	2	SQK-LSK109	EXP-NBD104	FRAN240	LVS	PRC_23,PRC_29	5	51508	27272	0.529471	26890	382	0.985993	0.014007	2	2	1
258	2	3	0	20210722	NATBC	FL	2	SQK-LSK109	EXP-NBD104	FRAN240	LVS	PRC_23,PRC_29	6	30596	16576	0.54177	16239	337	0.979669	0.0203306	2	2	1
259	3	1	0	20210722	NATBC	FL	2	SQK-LSK109	EXP-NBD104	FRAN241	Novidica U112	PRC_23,PRC_30	7	30048	16117	0.536375	15862	255	0.984178	0.0158218	2	2	1
260	3	2	0	20210722	NATBC	FL	2	SQK-LSK109	EXP-NBD104	FRAN241	Novidica U112	PRC_23,PRC_30	8	55733	31347	0.56245	30900	447	0.98574	0.0142597	2	2	1
261	3	3	0	20210722	NATBC	FL	2	SQK-LSK109	EXP-NBD104	FRAN241	Novidica U112	PRC_23,PRC_30	9	11162	5904	0.528937	5720	184	0.968835	0.0311653	2	2	1
262	4	1	1	20210722	NATBC	FL	2	SQK-LSK109	EXP-NBD104	NTC	N/A		10	593	224	0.37774	0	224	0	1	0	0	0
263	4	2	1	20210722	NATBC	FL	2	SQK-LSK109	EXP-NBD104	NTC	N/A		11	439	187	0.425968	0	187	0	1	0	0	0
264	4	3	1	20210722	NATBC	FL	2	SQK-LSK109	EXP-NBD104	NTC	N/A		12	703	263	0.374111	0	263	0	1	0	0	0
265	1	1	0	20210722	NATBC	FL	3	SQK-LSK109	EXP-NBD104	YERS113	CO92 Lcr(-)	PRC_09,PRC_11,PRC_15	1	16000	13740	0.85875	0	13740	0	1	3	0	0
266	1	2	0	20210722	NATBC	FL	3	SQK-LSK109	EXP-NBD104	YERS113	CO92 Lcr(-)	PRC_09,PRC_11,PRC_15	2	17000	14085	0.828529	0	14085	0	1	3	0	0
267	1	3	0	20210722	NATBC	FL	3	SQK-LSK109	EXP-NBD104	YERS113	CO92 Lcr(-)	PRC_09,PRC_11,PRC_15	3	16000	13340	0.83375	0	13340	0	1	3	0	0
268	2	1	0	20210722	NATBC	FL	3	SQK-LSK109	EXP-NBD104	YERS114	CO92 pgm(-)	PRC_09,PRC_14,PRC_15	4	10000	8159	0.8159	0	8159	0	1	3	0	0
269	2	2	0	20210722	NATBC	FL	3	SQK-LSK109	EXP-NBD104	YERS114	CO92 pgm(-)	PRC_09,PRC_14,PRC_15	5	8000	6319	0.789875	0	6319	0	1	3	0	0
270	2	3	0	20210722	NATBC	FL	3	SQK-LSK109	EXP-NBD104	YERS114	CO92 pgm(-)	PRC_09,PRC_14,PRC_15	6	8000	6577	0.822125	0	6577	0	1	3	0	0
271	3	1	0	20210722	NATBC	FL	3	SQK-LSK109	EXP-NBD104	BURK164	MSMB121	PRC_49	7	7000	5618	0.802571	0	5618	0	1	1	0	0
272	3	2	0	20210722	NATBC	FL	3	SQK-LSK109	EXP-NBD104	BURK164	MSMB121	PRC_49	8	8000	6439	0.804875	0	6439	0	1	1	0	0
273	3	3	0	20210722	NATBC	FL	3	SQK-LSK109	EXP-NBD104	BURK164	MSMB121	PRC_49	9	5000	4013	0.8026	0	4013	0	1	1	0	0
274	4	1	1	20210722	NATBC	FL	3	SQK-LSK109	EXP-NBD104	NTC	N/A		10	0	0		0	0	0	0	0	0	0
275	4	2	1	20210722	NATBC	FL	3	SQK-LSK109	EXP-NBD104	NTC	N/A		11	0	0		0	0	0	0	0	0	0
276	4	3	1	20210722	NATBC	FL	3	SQK-LSK109	EXP-NBD104	NTC	N/A		12	0	0		0	0	0	0	0	0	0
277	1	1	0	20210722	NATBC	FL	4	SQK-LSK109	EXP-NBD104	BURK197	JW270	PRC_50,PRC_65	1	16039	11799	0.735644	11760	39	0.996695	0.00330537	2	2	1
278	1	2	0	20210722	NATBC	FL	4	SQK-LSK109	EXP-NBD104	BURK197	JW270	PRC_50,PRC_65	2	14046	9424	0.670938	9328	96	0.989813	0.0101868	2	2	1
279	1	3	0	20210722	NATBC	FL	4	SQK-LSK109	EXP-NBD104	BURK197	JW270	PRC_50,PRC_65	3	13557	9801	0.722948	9733	68	0.993062	0.00693807	2	2	1
280	2	1	0	20210722	NATBC	FL	4	SQK-LSK109	EXP-NBD104	BRUC105	RB51	PRC_32,PRC_33,PRC_35	4	93795	52541	0.560168	52521	20	0.999619	0.000380655	3	2	0
281	2	2	0	20210722	NATBC	FL	4	SQK-LSK109	EXP-NBD104	BRUC105	RB51	PRC_32,PRC_33,PRC_35	5	91111	46532	0.510718	46507	25	0.999463	0.000537265	3	2	0
282	2	3	0	20210722	NATBC	FL	4	SQK-LSK109	EXP-NBD104	BRUC105	RB51	PRC_32,PRC_33,PRC_35	6	112557	56599	0.502847	56578	21	0.999629	0.000371031	3	3	1
283	3	1	0	20210722	NATBC	FL	4	SQK-LSK109	EXP-NBD104	BRUC106	Strain 19	PRC_32,PRC_33,PRC_35	7	101957	54791	0.537393	54766	25	0.999544	0.000456279	3	3	1
284	3	2	0	20210722	NATBC	FL	4	SQK-LSK109	EXP-NBD104	BRUC106	Strain 19	PRC_32,PRC_33,PRC_35	8	84436	46214	0.547326	46188	26	0.999437	0.0005626	3	2	0
285	3	3	0	20210722	NATBC	FL	4	SQK-LSK109	EXP-NBD104	BRUC106	Strain 19	PRC_32,PRC_33,PRC_35	9	72046	41091	0.570344	41072	19	0.999538	0.000462388	3	2	0
286	4	1	1	20210722	NATBC	FL	4	SQK-LSK109	EXP-NBD104	NTC	N/A		10	827	18	0.0217654	0	18	0	1	0	0	0
287	4	2	1	20210722	NATBC	FL	4	SQK-LSK109	EXP-NBD104	NTC	N/A		11	137	34	0.248175	0	34	0	1	0	0	0
288	4	3	1	20210722	NATBC	FL	4	SQK-LSK109	EXP-NBD104	NTC	N/A		12	152	43	0.282895	0	43	0	1	0	0	0
289	1	1	0	20210805	LIGTN	R9	1	SQK-LSK109	SQK-PBK004	BANT708		PRC_01,PRC_04,PRC_07	1	167416	117461	0.701612	117266	195	0.99834	0.00166012	3	3	1
290	1	2	0	20210805	LIGTN	R9	1	SQK-LSK109	SQK-PBK004	BANT708		PRC_01,PRC_04,PRC_07	2	79503	54472	0.685157	54410	62	0.998862	0.0011382	3	3	1
291	1	3	0	20210805	LIGTN	R9	1	SQK-LSK109	SQK-PBK004	BANT708		PRC_01,PRC_04,PRC_07	3	30499	21122	0.692547	21110	12	0.999432	0.000568128	3	3	1
292	2	1	0	20210805	LIGTN	R9	1	SQK-LSK109	SQK-PBK004	BCER248		PRC_07	4	176	29	0.164773	2	27	0.0689655	0.931034	1	1	1
293	2	2	0	20210805	LIGTN	R9	1	SQK-LSK109	SQK-PBK004	BCER248		PRC_07	5	49	7	0.142857	0	7	0	1	1	0	0
294	2	3	0	20210805	LIGTN	R9	1	SQK-LSK109	SQK-PBK004	BCER248		PRC_07	6	161	11	0.068323	0	11	0	1	1	0	0
295	3	1	0	20210805	LIGTN	R9	1	SQK-LSK109	SQK-PBK004	VACCIN		PRC_17,PRC_18,PRC_20	7	680	514	0.755882	136	378	0.264591	0.735409	3	3	1
296	3	2	0	20210805	LIGTN	R9	1	SQK-LSK109	SQK-PBK004	VACCIN		PRC_17,PRC_18,PRC_20	8	301	232	0.770764	54	178	0.232759	0.767241	3	3	1
297	3	3	0	20210805	LIGTN	R9	1	SQK-LSK109	SQK-PBK004	VACCIN		PRC_17,PRC_18,PRC_20	9	175	126	0.72	30	96	0.238095	0.761905	3	3	1
298	4	1	1	20210805	LIGTN	R9	1	SQK-LSK109	SQK-PBK004	NTC			10	6	4	0.666667	0	4	0	1	0	0	0
299	4	2	1	20210805	LIGTN	R9	1	SQK-LSK109	SQK-PBK004	NTC			11	10	6	0.6	0	6	0	1	0	0	0
300	4	3	1	20210805	LIGTN	R9	1	SQK-LSK109	SQK-PBK004	NTC			12	6	4	0.666667	0	4	0	1	0	0	0
301	1	1	0	20210805	LIGTN	R9	2	SQK-LSK109	SQK-PBK004	FRAN239	NIH-B38	PRC_23,PRC_28	1	109781	80361	0.732012	78604	1757	0.978136	0.0218638	2	2	1
302	1	2	0	20210805	LIGTN	R9	2	SQK-LSK109	SQK-PBK004	FRAN239	NIH-B38	PRC_23,PRC_28	2	290926	205755	0.707242	200019	5736	0.972122	0.0278778	2	2	1
303	1	3	0	20210805	LIGTN	R9	2	SQK-LSK109	SQK-PBK004	FRAN239	NIH-B38	PRC_23,PRC_28	3	69702	50524	0.724857	49974	550	0.989114	0.0108859	2	2	1
304	2	1	0	20210805	LIGTN	R9	2	SQK-LSK109	SQK-PBK004	FRAN240	LVS	PRC_23,PRC_29	4	14240	9288	0.652247	5010	4278	0.539406	0.460594	2	2	1
305	2	2	0	20210805	LIGTN	R9	2	SQK-LSK109	SQK-PBK004	FRAN240	LVS	PRC_23,PRC_29	5	10318	7208	0.698585	6330	878	0.878191	0.121809	2	2	1
306	2	3	0	20210805	LIGTN	R9	2	SQK-LSK109	SQK-PBK004	FRAN240	LVS	PRC_23,PRC_29	6	11352	7792	0.686399	6817	975	0.874872	0.125128	2	2	1
307	3	1	0	20210805	LIGTN	R9	2	SQK-LSK109	SQK-PBK004	FRAN241	Novidica U112	PRC_23,PRC_30	7	5285	3740	0.707663	3007	733	0.804011	0.195989	2	2	1
308	3	2	0	20210805	LIGTN	R9	2	SQK-LSK109	SQK-PBK004	FRAN241	Novidica U112	PRC_23,PRC_30	8	13887	9931	0.715129	8859	1072	0.892055	0.107945	2	2	1
309	3	3	0	20210805	LIGTN	R9	2	SQK-LSK109	SQK-PBK004	FRAN241	Novidica U112	PRC_23,PRC_30	9	14383	9691	0.673782	4457	5234	0.459911	0.540089	2	2	1
310	4	1	1	20210805	LIGTN	R9	2	SQK-LSK109	SQK-PBK004	NTC	N/A		10	1645	1058	0.643161	0	1058	0	1	0	0	0
311	4	2	1	20210805	LIGTN	R9	2	SQK-LSK109	SQK-PBK004	NTC	N/A		11	998	463	0.463928	0	463	0	1	0	0	0
312	4	3	1	20210805	LIGTN	R9	2	SQK-LSK109	SQK-PBK004	NTC	N/A		12	554	271	0.48917	0	271	0	1	0	0	0
313	1	1	0	20210805	LIGTN	R9	3	SQK-LSK109	SQK-PBK004	YERS113	CO92 Lcr(-)	PRC_09,PRC_11,PRC_15	1	620	137	0.220968	74	63	0.540146	0.459854	3	3	1
314	1	2	0	20210805	LIGTN	R9	3	SQK-LSK109	SQK-PBK004	YERS113	CO92 Lcr(-)	PRC_09,PRC_11,PRC_15	2	3995	390	0.097622	156	234	0.4	0.6	3	3	1
315	1	3	0	20210805	LIGTN	R9	3	SQK-LSK109	SQK-PBK004	YERS113	CO92 Lcr(-)	PRC_09,PRC_11,PRC_15	3	297	53	0.178451	33	20	0.622642	0.377358	3	3	1
316	2	1	0	20210805	LIGTN	R9	3	SQK-LSK109	SQK-PBK004	YERS114	CO92 pgm(-)	PRC_09,PRC_14,PRC_15	4	614	136	0.221498	129	7	0.948529	0.0514706	3	3	1
317	2	2	0	20210805	LIGTN	R9	3	SQK-LSK109	SQK-PBK004	YERS114	CO92 pgm(-)	PRC_09,PRC_14,PRC_15	5	311	98	0.315113	94	4	0.959184	0.0408163	3	3	1
318	2	3	0	20210805	LIGTN	R9	3	SQK-LSK109	SQK-PBK004	YERS114	CO92 pgm(-)	PRC_09,PRC_14,PRC_15	6	1094	616	0.563071	613	3	0.99513	0.00487013	3	3	1
319	3	1	0	20210805	LIGTN	R9	3	SQK-LSK109	SQK-PBK004	BURK164	MSMB121	PRC_49	7	525	50	0.0952381	35	15	0.7	0.3	1	1	1
320	3	2	0	20210805	LIGTN	R9	3	SQK-LSK109	SQK-PBK004	BURK164	MSMB121	PRC_49	8	3268	251	0.0768054	248	3	0.988048	0.0119522	1	1	1
321	3	3	0	20210805	LIGTN	R9	3	SQK-LSK109	SQK-PBK004	BURK164	MSMB121	PRC_49	9	5829	505	0.0866358	465	40	0.920792	0.0792079	1	1	1
322	4	1	1	20210805	LIGTN	R9	3	SQK-LSK109	SQK-PBK004	NTC	N/A		10	132	22	0.166667	0	22	0	1	0	0	0
323	4	2	1	20210805	LIGTN	R9	3	SQK-LSK109	SQK-PBK004	NTC	N/A		11	113	3	0.0265487	0	3	0	1	0	0	0
324	4	3	1	20210805	LIGTN	R9	3	SQK-LSK109	SQK-PBK004	NTC	N/A		12	52	1	0.0192308	0	1	0	1	0	0	0
325	1	1	0	20210805	LIGTN	R9	4	SQK-LSK109	SQK-PBK004	BURK197	JW270	PRC_50,PRC_65	1	3670	2280	0.621253	1401	879	0.614474	0.385526	2	2	1
326	1	2	0	20210805	LIGTN	R9	4	SQK-LSK109	SQK-PBK004	BURK197	JW270	PRC_50,PRC_65	2	32227	20210	0.627114	1401	18809	0.0693221	0.930678	2	2	1
327	1	3	0	20210805	LIGTN	R9	4	SQK-LSK109	SQK-PBK004	BURK197	JW270	PRC_50,PRC_65	3	5147	3289	0.639013	376	2913	0.11432	0.88568	2	2	1
328	2	1	0	20210805	LIGTN	R9	4	SQK-LSK109	SQK-PBK004	BRUC105	RB51	PRC_32,PRC_33,PRC_35	4	12419	7952	0.640309	7878	74	0.990694	0.00930584	3	2	0
329	2	2	0	20210805	LIGTN	R9	4	SQK-LSK109	SQK-PBK004	BRUC105	RB51	PRC_32,PRC_33,PRC_35	5	10812	7270	0.672401	7258	12	0.998349	0.00165062	3	2	0
330	2	3	0	20210805	LIGTN	R9	4	SQK-LSK109	SQK-PBK004	BRUC105	RB51	PRC_32,PRC_33,PRC_35	6	10240	6477	0.63252	6386	91	0.98595	0.0140497	3	2	0
331	3	1	0	20210805	LIGTN	R9	4	SQK-LSK109	SQK-PBK004	BRUC106	Strain 19	PRC_32,PRC_33,PRC_35	7	12690	8134	0.640977	8114	20	0.997541	0.00245882	3	2	0
332	3	2	0	20210805	LIGTN	R9	4	SQK-LSK109	SQK-PBK004	BRUC106	Strain 19	PRC_32,PRC_33,PRC_35	8	18489	12472	0.674563	12444	28	0.997755	0.00224503	3	2	0
333	3	3	0	20210805	LIGTN	R9	4	SQK-LSK109	SQK-PBK004	BRUC106	Strain 19	PRC_32,PRC_33,PRC_35	9	38367	25336	0.660359	25151	185	0.992698	0.00730186	3	2	0
334	4	1	1	20210805	LIGTN	R9	4	SQK-LSK109	SQK-PBK004	NTC	N/A		10	525	296	0.56381	0	296	0	1	0	0	0
335	4	2	1	20210805	LIGTN	R9	4	SQK-LSK109	SQK-PBK004	NTC	N/A		11	323	147	0.455108	0	147	0	1	0	0	0
336	4	3	1	20210805	LIGTN	R9	4	SQK-LSK109	SQK-PBK004	NTC	N/A		12	268	145	0.541045	0	145	0	1	0	0	0
337	1	1	0	20210811	LIGTN	FL	1	SQK-LSK109	SQK-PBK004	BANT708		PRC_01,PRC_04,PRC_07	1	187	57	0.304813	49	8	0.859649	0.140351	3	3	1
338	1	2	0	20210811	LIGTN	FL	1	SQK-LSK109	SQK-PBK004	BANT708		PRC_01,PRC_04,PRC_07	2	1027	538	0.523856	465	73	0.864312	0.135688	3	3	1
339	1	3	0	20210811	LIGTN	FL	1	SQK-LSK109	SQK-PBK004	BANT708		PRC_01,PRC_04,PRC_07	3	108	36	0.333333	28	8	0.777778	0.222222	3	3	1
340	2	1	0	20210811	LIGTN	FL	1	SQK-LSK109	SQK-PBK004	BCER248		PRC_07	4	546	255	0.467033	103	152	0.403922	0.596078	1	1	1
341	2	2	0	20210811	LIGTN	FL	1	SQK-LSK109	SQK-PBK004	BCER248		PRC_07	5	117	36	0.307692	5	31	0.138889	0.861111	1	1	1
342	2	3	0	20210811	LIGTN	FL	1	SQK-LSK109	SQK-PBK004	BCER248		PRC_07	6	141	82	0.58156	21	61	0.256098	0.743902	1	1	1
343	3	1	0	20210811	LIGTN	FL	1	SQK-LSK109	SQK-PBK004	VACCIN		PRC_17,PRC_18,PRC_20	7	62	11	0.177419	2	9	0.181818	0.818182	3	1	0
344	3	2	0	20210811	LIGTN	FL	1	SQK-LSK109	SQK-PBK004	VACCIN		PRC_17,PRC_18,PRC_20	8	67	16	0.238806	4	12	0.25	0.75	3	2	0
345	3	3	0	20210811	LIGTN	FL	1	SQK-LSK109	SQK-PBK004	VACCIN		PRC_17,PRC_18,PRC_20	9	121	27	0.22314	2	25	0.0740741	0.925926	3	1	0
346	4	1	1	20210811	LIGTN	FL	1	SQK-LSK109	SQK-PBK004	NTC			10	82	32	0.390244	0	32	0	1	0	0	0
347	4	2	1	20210811	LIGTN	FL	1	SQK-LSK109	SQK-PBK004	NTC			11	63	27	0.428571	0	27	0	1	0	0	0
348	4	3	1	20210811	LIGTN	FL	1	SQK-LSK109	SQK-PBK004	NTC			12	93	27	0.290323	0	27	0	1	0	0	0
349	1	1	0	20210811	LIGTN	FL	2	SQK-LSK109	SQK-PBK004	FRAN239	NIH-B38	PRC_23,PRC_28	1	14284	12072	0.845141	11855	217	0.982025	0.0179755	2	2	1
350	1	2	0	20210811	LIGTN	FL	2	SQK-LSK109	SQK-PBK004	FRAN239	NIH-B38	PRC_23,PRC_28	2	38727	31560	0.814935	30825	735	0.976711	0.023289	2	2	1
351	1	3	0	20210811	LIGTN	FL	2	SQK-LSK109	SQK-PBK004	FRAN239	NIH-B38	PRC_23,PRC_28	3	9444	7937	0.840428	7858	79	0.990047	0.00995338	2	2	1
352	2	1	0	20210811	LIGTN	FL	2	SQK-LSK109	SQK-PBK004	FRAN240	LVS	PRC_23,PRC_29	4	1681	1271	0.756098	843	428	0.663257	0.336743	2	2	1
353	2	2	0	20210811	LIGTN	FL	2	SQK-LSK109	SQK-PBK004	FRAN240	LVS	PRC_23,PRC_29	5	1422	1163	0.817862	1048	115	0.901118	0.0988822	2	2	1
354	2	3	0	20210811	LIGTN	FL	2	SQK-LSK109	SQK-PBK004	FRAN240	LVS	PRC_23,PRC_29	6	1676	1358	0.810263	1199	159	0.882916	0.117084	2	2	1
355	3	1	0	20210811	LIGTN	FL	2	SQK-LSK109	SQK-PBK004	FRAN241	Novidica U112	PRC_23,PRC_30	7	718	578	0.805014	473	105	0.818339	0.181661	2	2	1
356	3	2	0	20210811	LIGTN	FL	2	SQK-LSK109	SQK-PBK004	FRAN241	Novidica U112	PRC_23,PRC_30	8	1924	1580	0.821206	1411	169	0.893038	0.106962	2	2	1
357	3	3	0	20210811	LIGTN	FL	2	SQK-LSK109	SQK-PBK004	FRAN241	Novidica U112	PRC_23,PRC_30	9	1416	1091	0.77048	658	433	0.603116	0.396884	2	2	1
358	4	1	1	20210811	LIGTN	FL	2	SQK-LSK109	SQK-PBK004	NTC	N/A		10	239	182	0.761506	0	182	0	1	0	0	0
359	4	2	1	20210811	LIGTN	FL	2	SQK-LSK109	SQK-PBK004	NTC	N/A		11	74	40	0.540541	0	40	0	1	0	0	0
360	4	3	1	20210811	LIGTN	FL	2	SQK-LSK109	SQK-PBK004	NTC	N/A		12	58	38	0.655172	0	38	0	1	0	0	0
361	1	1	0	20210811	LIGTN	FL	3	SQK-LSK109	SQK-PBK004	YERS113	CO92 Lcr(-)	PRC_09,PRC_11,PRC_15	1	151	14	0.0927152	7	7	0.5	0.5	3	2	0
362	1	2	0	20210811	LIGTN	FL	3	SQK-LSK109	SQK-PBK004	YERS113	CO92 Lcr(-)	PRC_09,PRC_11,PRC_15	2	956	46	0.0481172	15	31	0.326087	0.673913	3	3	1
363	1	3	0	20210811	LIGTN	FL	3	SQK-LSK109	SQK-PBK004	YERS113	CO92 Lcr(-)	PRC_09,PRC_11,PRC_15	3	178	10	0.0561798	4	6	0.4	0.6	3	2	0
364	2	1	0	20210811	LIGTN	FL	3	SQK-LSK109	SQK-PBK004	YERS114	CO92 pgm(-)	PRC_09,PRC_14,PRC_15	4	167	14	0.0838323	10	4	0.714286	0.285714	3	2	0
365	2	2	0	20210811	LIGTN	FL	3	SQK-LSK109	SQK-PBK004	YERS114	CO92 pgm(-)	PRC_09,PRC_14,PRC_15	5	132	27	0.204545	24	3	0.888889	0.111111	3	3	1
366	2	3	0	20210811	LIGTN	FL	3	SQK-LSK109	SQK-PBK004	YERS114	CO92 pgm(-)	PRC_09,PRC_14,PRC_15	6	255	57	0.223529	52	5	0.912281	0.0877193	3	3	1
367	3	1	0	20210811	LIGTN	FL	3	SQK-LSK109	SQK-PBK004	BURK164	MSMB121	PRC_49	7	154	6	0.038961	0	6	0	1	1	0	0
368	3	2	0	20210811	LIGTN	FL	3	SQK-LSK109	SQK-PBK004	BURK164	MSMB121	PRC_49	8	87	12	0.137931	1	11	0.0833333	0.916667	1	1	1
369	3	3	0	20210811	LIGTN	FL	3	SQK-LSK109	SQK-PBK004	BURK164	MSMB121	PRC_49	9	479	26	0.0542797	6	20	0.230769	0.769231	1	1	1
370	4	1	1	20210811	LIGTN	FL	3	SQK-LSK109	SQK-PBK004	NTC	N/A		10	44	3	0.0681818	0	3	0	1	0	0	0
371	4	2	1	20210811	LIGTN	FL	3	SQK-LSK109	SQK-PBK004	NTC	N/A		11	48	5	0.104167	0	5	0	1	0	0	0
372	4	3	1	20210811	LIGTN	FL	3	SQK-LSK109	SQK-PBK004	NTC	N/A		12	114	20	0.175439	0	20	0	1	0	0	0
373	1	1	0	20210811	LIGTN	FL	4	SQK-LSK109	SQK-PBK004	BURK197	JW270	PRC_50,PRC_65	1	686	490	0.714286	290	200	0.591837	0.408163	2	2	1
374	1	2	0	20210811	LIGTN	FL	4	SQK-LSK109	SQK-PBK004	BURK197	JW270	PRC_50,PRC_65	2	5350	3792	0.708785	251	3541	0.066192	0.933808	2	2	1
375	1	3	0	20210811	LIGTN	FL	4	SQK-LSK109	SQK-PBK004	BURK197	JW270	PRC_50,PRC_65	3	988	720	0.728745	113	607	0.156944	0.843056	2	2	1
376	2	1	0	20210811	LIGTN	FL	4	SQK-LSK109	SQK-PBK004	BRUC105	RB51	PRC_32,PRC_33,PRC_35	4	2633	1972	0.748956	1962	10	0.994929	0.00507099	3	2	0
377	2	2	0	20210811	LIGTN	FL	4	SQK-LSK109	SQK-PBK004	BRUC105	RB51	PRC_32,PRC_33,PRC_35	5	2398	1810	0.754796	1805	5	0.997238	0.00276243	3	2	0
378	2	3	0	20210811	LIGTN	FL	4	SQK-LSK109	SQK-PBK004	BRUC105	RB51	PRC_32,PRC_33,PRC_35	6	1883	1412	0.749867	1398	14	0.990085	0.00991501	3	2	0
379	3	1	0	20210811	LIGTN	FL	4	SQK-LSK109	SQK-PBK004	BRUC106	Strain 19	PRC_32,PRC_33,PRC_35	7	2654	1948	0.733986	1940	8	0.995893	0.00410678	3	2	0
380	3	2	0	20210811	LIGTN	FL	4	SQK-LSK109	SQK-PBK004	BRUC106	Strain 19	PRC_32,PRC_33,PRC_35	8	3702	2880	0.777958	2877	3	0.998958	0.00104167	3	2	0
381	3	3	0	20210811	LIGTN	FL	4	SQK-LSK109	SQK-PBK004	BRUC106	Strain 19	PRC_32,PRC_33,PRC_35	9	7734	5923	0.765839	5897	26	0.99561	0.00438967	3	2	0
382	4	1	1	20210811	LIGTN	FL	4	SQK-LSK109	SQK-PBK004	NTC	N/A		10	97	69	0.71134	0	69	0	1	0	0	0
383	4	2	1	20210811	LIGTN	FL	4	SQK-LSK109	SQK-PBK004	NTC	N/A		11	41	22	0.536585	0	22	0	1	0	0	0
384	4	3	1	20210811	LIGTN	FL	4	SQK-LSK109	SQK-PBK004	NTC	N/A		12	49	32	0.653061	0	32	0	1	0	0	0
Includes read and alignment counts, TP/FP assay counts and hits, and whether or not the expected (spiked) organism was detected after 24 hours of sequencing.

## Sheet: Table_S2
Table S2. Primers, probes, and amplicon lengths for each PCR assay in the 23-plex cocktail.
Organism	Strain(s)	PCR Assay ID_Number	Molecule Lengths (bp)				Probe Dye / Channel	Quencher	PCR Plex
			Forward Primer	Probe	Reverse Primer	Amplicon
B. anthracis	Sterne	PRC_01	29	30	26	110	FAM	QSY (3')	3
B. anthracis	Sterne	PRC_04	20	27	20	182	VIC	QSY (3')
B. anthracis, B. cereus	Sterne, NRS 248	PRC_07	21	31	20	96	NED	QSY (3')
Y. pestis	CO92 Lcr(-), CO92 pgm(-)	PRC_09	19	25	22	68	FAM	QSY (3')	4
Y. pestis	CO92 Lcr(-)	PRC_11	23	30	25	79	VIC	QSY (3')
Y. pestis	CO92 pgm(-)	PRC_14	20	27	22	103	NED	QSY (3')
Y. pestis	CO92 Lcr(-), CO92 pgm(-)	PRC_15	22	26	17	67	CY5	QSY (3')
Vaccinia Virus	LISTER (ELSTREE)	PRC_17	22	18	26	131	FAM	QSY (3')	3
Vaccinia Virus	LISTER (ELSTREE)	PRC_18	32	33	28	106	VIC	QSY (3')
Vaccinia Virus	LISTER (ELSTREE)	PRC_20	27	32	31	124	NED	QSY (3')
Variola	N/A	PRC_19*	30	23	34	113	FAM	QSY (3')	3
Variola	N/A	PRC_21*	23	18	25	88	VIC	QSY (3')
Variola	N/A	PRC_22*	26	34	27	97	NED	QSY (3')
F. tularensis	NIH-B38, LVS, Novidica U112	PRC_23	30	33	25	135	FAM	QSY (3')	4
F. tularensis	NIH-B38	PRC_28	25	30	24	171	VIC	QSY (3')
F. tularensis	LVS	PRC_29	30	40	27	119	NED	QSY (3')
F. tularensis	Novidica U112	PRC_30	33	25	31	126	CY5	QSY (3')
B. abortus	RB51, Strain 19	PRC_32	21	21	20	63	FAM	QSY (3')	3
B. abortus	RB51, Strain 19	PRC_33	23	21	22	92	VIC	QSY (3')
B. abortus	RB51, Strain 19	PRC_35	20	26	20	170	NED	QSY (3')
B. mallei	MSMB121	PRC_49	24	20	20	100	FAM	QSY (3')	3
B. pseudomallei	JW270	PRC_50	24	27	20	115	VIC	QSY (3')
B. pseudomallei	JW270	PRC_65	18	23	19	67	NED	QSY (3')
Probe (usage count): FAM (4), VIC (4), NED (4), CY5 (2).*Assays 19, 21, and 22 are in the 23-plex, however no surrogate was available for testing these variola-specific targets.
